# Supplementary material for: Rediscovery of Red Wolf Ghost Alleles in a Canid Population Along the American Gulf Coast
Source: Genes (Basel). 2018 Dec 10;9(12):618. doi: 10.3390/genes9120618 (PMC6315914; doi:10.3390/genes9120618)
Supplement: Supplementary file 1 [file genes-09-00618-s001.zip]

Archive with 11 entries (10 files):
- __MACOSX/
- __MACOSX/._Heppenheimer_Brzeski_et_al_SuppGenes.docx
- TableS1.xlsx
- __MACOSX/._TableS1.xlsx
- chr_site.py.txt
- __MACOSX/._chr_site.py.txt
- flip_trim_sbfI_170601.pl.txt
- __MACOSX/._flip_trim_sbfI_170601.pl.txt
- TableS3.xlsx
- __MACOSX/._TableS3.xlsx
- genes-381665-supplementary.docx
