# Supplementary material for: Rediscovery of Red Wolf Ghost Alleles in a Canid Population Along the American Gulf Coast
Source: Genes (Basel). 2018 Dec 10;9(12):618. doi: 10.3390/genes9120618 (PMC6315914; doi:10.3390/genes9120618)
Supplement: Supplementary file 1 [file genes-09-00618-s001.zip › TableS1.xlsx]

## Sheet: RADseqref samples
Publication ID	Captive red wolf studbook ID	Species	Region	Sample provenance	Collection method
GI-1	NA	unknown	Galveston Island, Texas	R. Wooten	post-mortality sampling: roadkill
GI-2	NA	unknown	Galveston Island, Texas	R. Wooten	post-mortality sampling: roadkill
AL-1	NA	Coyote	Alabama	J. Hinton & M. Chamberlain	live capture: ear plug
AL-2	NA	Coyote	Alabama	J. Hinton & M. Chamberlain	live capture: ear plug
AL-3	NA	Coyote	Alabama	J. Hinton & M. Chamberlain	live capture: ear plug
AL-4	NA	Coyote	Alabama	J. Hinton & M. Chamberlain	live capture: ear plug
AL-5	NA	Coyote	Alabama	J. Hinton & M. Chamberlain	live capture: ear plug
AL-6	NA	Coyote	Alabama	J. Hinton & M. Chamberlain	live capture: ear plug
AL-7	NA	Coyote	Alabama	J. Hinton & M. Chamberlain	live capture: ear plug
AL-8	NA	Coyote	Alabama	J. Hinton & M. Chamberlain	live capture: ear plug
AL-9	NA	Coyote	Alabama	J. Hinton & M. Chamberlain	live capture: ear plug
AL-10	NA	Coyote	Alabama	J. Hinton & M. Chamberlain	live capture: ear plug
TX-1	NA	Coyote	Texas	L. Rutledge	Trapper or Hunter Donation
TX-2	NA	Coyote	Texas	L. Rutledge	Trapper or Hunter Donation
TX-3	NA	Coyote	Texas	L. Rutledge	Trapper or Hunter Donation
TX-4	NA	Coyote	Texas	L. Rutledge	Trapper or Hunter Donation
OK-1	NA	Coyote	Oklahoma	Sam Noble Oklahoma Museum of Natural History	Museum Archive
OK-2	NA	Coyote	Oklahoma	Sam Noble Oklahoma Museum of Natural History	Museum Archive
OK-3	NA	Coyote	Oklahoma	Sam Noble Oklahoma Museum of Natural History	Museum Archive
OK-4	NA	Coyote	Oklahoma	Sam Noble Oklahoma Museum of Natural History	Museum Archive
OK-5	NA	Coyote	Oklahoma	Sam Noble Oklahoma Museum of Natural History	Museum Archive
LA-1	NA	Coyote	Louisiana	L. Rutledge	Trapper or Hunter Donation
LA-2	NA	Coyote	Louisiana	B vonHoldt	Trapper or Hunter Donation
LA-3	NA	Coyote	Louisiana	B. vonHoldt	Trapper or Hunter Donation
LA-4	NA	Coyote	Louisiana	B. vonHoldt	Trapper or Hunter Donation
TX-6	NA	Coyote	Texas	L. Rutledge	Trapper or Hunter Donation
TX-7	NA	Coyote	Texas	L. Rutledge	Trapper or Hunter Donation
TX-8	NA	Coyote	Texas	L. Rutledge	Trapper or Hunter Donation
TX-9	NA	Coyote	Texas	L. Rutledge	Trapper or Hunter Donation
TX-10	NA	Coyote	Texas	L. Rutledge	Trapper or Hunter Donation
TX-11	NA	Coyote	Texas	L. Rutledge	Trapper or Hunter Donation
ONT-1	NA	Eastern wolf	Ontario	Ontario Ministry of Natural Resources	Archive
ONT-2	NA	Eastern wolf	Ontario	Ontario Ministry of Natural Resources	Archive
ONT-3	NA	Eastern wolf	Ontario	Ontario Ministry of Natural Resources	Archive
ONT-4	NA	Eastern wolf	Ontario	Ontario Ministry of Natural Resources	Archive
ONT-5	NA	Eastern wolf	Ontario	Ontario Ministry of Natural Resources	Archive
ONT-6	NA	Eastern wolf	Ontario	Ontario Ministry of Natural Resources	Archive
ONT-7	NA	Eastern wolf	Ontario	Ontario Ministry of Natural Resources	Archive
ONT-8	NA	Eastern wolf	Ontario	Ontario Ministry of Natural Resources	Archive
ONT-9	NA	Eastern wolf	Ontario	Ontario Ministry of Natural Resources	Archive
ONT-10	NA	Eastern wolf	Ontario	Ontario Ministry of Natural Resources	Archive
RW-1	10294	Red wolf	Captive	SSP captive breeding program, PDZA	Archive
RW-2	10301	Red wolf	Captive	SSP captive breeding program, PDZA	Archive
RW-3	10363	Red wolf	Captive	SSP captive breeding program, PDZA	Archive
RW-4	10576	Red wolf	Captive	SSP captive breeding program, PDZA	Archive
RW-5	10638	Red wolf	Captive	SSP captive breeding program, PDZA	Archive
RW-6	10792	Red wolf	Captive	SSP captive breeding program, PDZA	Archive
RW-7	10938	Red wolf	Captive	SSP captive breeding program, PDZA	Archive
RW-8	10491	Red wolf	Captive	SSP captive breeding program, PDZA	Archive
RW-9	10568	Red wolf	Captive	SSP captive breeding program, PDZA	Archive
RW-10	10704	Red wolf	Captive	SSP captive breeding program, PDZA	Archive
RW-11	11285	Red wolf	Captive	SSP captive breeding program, PDZA	Archive
WY-1	NA	Western Gray wolf	Wyoming	US National Park Service: Yellowstone National Park	helicopter darting or post-mortality sampling
WY-2	NA	Western Gray wolf	Wyoming	US National Park Service: Yellowstone National Park	helicopter darting or post-mortality sampling
WY-3	NA	Western Gray wolf	Wyoming	US National Park Service: Yellowstone National Park	helicopter darting or post-mortality sampling
WY-4	NA	Western Gray wolf	Wyoming	US National Park Service: Yellowstone National Park	helicopter darting or post-mortality sampling
WY-5	NA	Western Gray wolf	Wyoming	US National Park Service: Yellowstone National Park	helicopter darting or post-mortality sampling
WY-6	NA	Western Gray wolf	Wyoming	US National Park Service: Yellowstone National Park	helicopter darting or post-mortality sampling
WY-7	NA	Western Gray wolf	Wyoming	US National Park Service: Yellowstone National Park	helicopter darting or post-mortality sampling
WY-8	NA	Western Gray wolf	Wyoming	US National Park Service: Yellowstone National Park	helicopter darting or post-mortality sampling
WY-9	NA	Western Gray wolf	Wyoming	US National Park Service: Yellowstone National Park	helicopter darting or post-mortality sampling
WY-10	NA	Western Gray wolf	Wyoming	US National Park Service: Yellowstone National Park	helicopter darting or post-mortality sampling
