# Supplementary material for: Rediscovery of Red Wolf Ghost Alleles in a Canid Population Along the American Gulf Coast
Source: Genes (Basel). 2018 Dec 10;9(12):618. doi: 10.3390/genes9120618 (PMC6315914; doi:10.3390/genes9120618)
Supplement: Supplementary file 1 [file genes-09-00618-s001.zip › chr_site.py.txt]

#!/bin/env python
# chr_site.py ensemble_fname query_fname prom output_fname
# - ensemble_file: string, name of the ensemble file
# - query_file: string, name of the query file
# - prom: integer
# - output_fname: output file name

import sys
import pprint
import csv

def write_ensemble(ens, fname):
    """ Write an ensemble to a file
    Args:
      ens: list of dictionaries.
      fname: string. Name of the file to write.
    """
    with open(fname, 'w') as csvfile:
        cw = csv.writer(csvfile, delimiter='\t')
        for e in ens:
            cw.writerow([e['genID'], e['chrID'],
                         e['sign'], e['gene_start'],
	                 e['gene_stop'], e['nexon'],
	                 e['exon_start'], e['exon_stop']])

def read_ensemble(fname):
    """ Read the ensemble file and returns the data in a dictionary

    Args:
      fname: name of the ensemble file.             

    Returns:
      ens: list of dictionaries. Each ens[i] is a dictionary with keys:
           genID, chrID, sign,
           gene_start, gene_stop, 
           nexon,
           exon_start, exon_stop
        
    """
    ens = []
    with open(fname) as csvfile:
        cr = csv.reader(csvfile, delimiter='\t')
        for row in cr:
            ens.append({'genID': row[0], 'chrID': row[1],
                        'sign': row[2], 'gene_start': int(row[3]),
	                'gene_stop': int(row[4]), 'nexon': int(row[5]),
	                'exon_start': row[6], 'exon_stop': row[7]})

    return ens

def apply_prom(ens, prom):
    """ Applies the promoter to each genes

    Args:
      ens: list of dictionaries.

    Returns:
      ens: modified by the prom.
           Adds the keys 'prom_start', 'prom_stop'.
    """
    
    for e in ens:
        if e['sign'] == '+':
            e['prom_stop'] = e['gene_start']
            e['gene_start'] = max(e['gene_start'] - prom, 0)
            e['prom_start'] = e['gene_start']
        else:
            e['prom_start'] = e['gene_stop'] 
            e['gene_stop'] = e['gene_stop'] + prom
            e['prom_stop'] = e['gene_stop']

def read_query(query_fname):
    """ Read the query file and returns a list of dictionaries
    
    Args:
      query_fname: string, query file name

    Returns:
      query: list of dictionaties. Each query[i] is a dictionary with keys:
             chr, pos.
    """
    query = []
    with open(query_fname) as csvfile:
        cr = csv.reader(csvfile, delimiter='\t')
        for row in cr:
            query.append({'chr': row[0], 'pos': int(row[1])})

    return query
    
def write_query(query, fname):
    """ Write a query to a file

    Args:
      query: list of dictionaries.
      fname: string. Name of the file to write.

    Returns:
      creates file
    """
    with open(fname, 'w') as csvfile:
        cw = csv.writer(csvfile, delimiter='\t')
        for q in query:
            cw.writerow([q['chr'], q['pos']])

def chr_annotate(ens, query, prom, fname_result):
    """ Chromosome annotation
    
    Args:
      ens: list of dictionaries.
      query: list of dictionaries.
      prom: integer
      fname_result: string. File name for the result.
    
    Returns:
      creates the file

    """
    apply_prom(ens, prom)

    fres = open(fname_result, 'w')
    writer = csv.writer(fres, delimiter='\t')
    
    for q in query:
        annot =[]
        
        # test whether it's a prom, intron or exon for any gene
        for e in ens:
            if e['chrID'] == 'chr' + q['chr']:
                if (e['gene_start'] <= q['pos']) and \
                   (q['pos'] <= e['gene_stop']):
                    if (e['prom_start'] <= q['pos']) and \
                       (q['pos'] <= e['prom_stop']):
                        if e['prom_start'] > 0:
                            annot.append({'genID': e['genID'], 'label': 'prom'})
                        else:
                            annot.append({'genID': e['genID'], \
                                          'label': \
                                          'promoter error: <2000 bp' +
                                          ' upstream of start site'})
                    elif is_exon(q['pos'], e['exon_start'], e['exon_stop']):
                        annot.append({'genID': e['genID'], 'label': 'exon'})
                    else:
                        annot.append({'genID': e['genID'], 'label': 'intron'})

        # if there no gene for which the query is either and intron or exon,
        # the list annot is empty and it should be labeled inter
        if annot == []:
            annot = [{'genID': 'inter', 'label': ''}]

        for a in annot:
            writer.writerow([ 'chr' + q['chr'], q['pos'], a['genID'],
                              annot[0]['label']])
        #for a in annot[1:]:
        #    writer.writerow([ '', '', a['genID'], a['label']])
            
    fres.close()

def is_exon(pos, exon_start, exon_stop):
    """ Test wether a position is inside the exon sites
    
    Args:
      pos: integer. A given position.
      exon_start: string of comma separated integers.
      exon_stop: string of comma separated integers.

    Returns:
      True if the position is within the exon site False otherwise
    """
    # extract lists of integers from comma separate string
    tmp = exon_start.split(',')
    start = [ int(s) for s in tmp]

    tmp = exon_stop.split(',')
    stop = [ int(s) for s in tmp]

    # loop through the exon sites
    flag = False
    for k in range(0,len(start)):
        if start[k] <= pos and pos <= stop[k]:
            flag = True

    return flag
    
    
if __name__ == '__main__':
    arg = sys.argv
    ens_fname = arg[1]
    query_fname = arg[2]
    prom = int(arg[3])
    fname_result = arg[4]

    ens = read_ensemble(ens_fname)
    query = read_query(query_fname)
    
    chr_annotate(ens, query, prom, fname_result)
    
