# Supplementary material for: Rediscovery of Red Wolf Ghost Alleles in a Canid Population Along the American Gulf Coast
Source: Genes (Basel). 2018 Dec 10;9(12):618. doi: 10.3390/genes9120618 (PMC6315914; doi:10.3390/genes9120618)
Supplement: Supplementary file 1 [file genes-09-00618-s001.zip › TableS3.xlsx]

## Sheet: SupTableS2
Accession number	Putative species	Region	Age	Citation
AF020699	Gray wolf	United States	Contemporary	Pilgrim et al. 1998
AF020700	Coyote	United States	Contemporary	Pilgrim et al. 1998
AF338803	Gray wolf	Europe	Contemporary	Valiere et al. 2003
AF338806	Gray wolf	Europe	Contemporary	Valiere et al. 2003
AF338807	Gray wolf	Europe	Contemporary	Valiere et al. 2003
AF338809	Gray wolf	Europe	Contemporary	Valiere et al. 2003
AM181037	Red fox (out group)	Europe	Contemporary	Arnason et al. 2006
AY163878	Domestic dog	Bolivia	Ancient	Leonard et al. 2002
AY163885	Domestic dog	Peru	Ancient	Leonard et al. 2002
AY267718	Eastern wolf	Ontario, Canada	Contemporary	Wilson et al. 2000, Rutledge et al. 2010c, Wheeldon et al. 2010
AY267719	Red wolf	Captive breeding program	Contemporary	Wilson et al. 2000
AY267720	Eastern wolf	Manitoba, Canada	Contemporary	Wilson et al. 2000, Rutledge et al. 2010c, Wheeldon et al. 2010
AY267726	Eastern wolf	Ontario, Canada	Contemporary	Wilson et al. 2000, Rutledge et al. 2010c, Wheeldon et al. 2010
AY267730	Eastern wolf	Algonquin Park, Canada	Contemporary	Wilson et al. 2000, Rutledge et al. 2010c, Wheeldon et al. 2010
AY267731	Coyote/Eastern wolf	Algonquin Park, Canada	Contemporary	Wilson et al. 2000, Rutledge et al. 2010c, Wheeldon et al. 2010
AY267734	Eastern wolf	Ontario, Canada	Contemporary	Wilson et al. 2000, Rutledge et al. 2010c, Wheeldon et al. 2010
AY267736	Coyote/Eastern wolf	Ontario, Canada, Texas	Contemporary	Wilson et al. 2000, Rutledge et al. 2010c, Wheeldon et al. 2010
AY812730	Gray wolf	Alaska, Canada	Historic	Leonard et al. 2005
AY812734	Gray wolf	Alaska, Canada	Historic	Leonard et al. 2005
AY812735	Gray wolf	Alaska, Canada	Historic	Leonard et al. 2005
AY812736	Gray wolf	Alaska, Canada	Historic	Leonard et al. 2005
AY812738	Gray wolf	Alaska, Canada	Historic	Leonard et al. 2005
DQ480511	Coyote/Easterm wolf	Central US, Ontario	Historic & contemporary	Björnerfeldt et al. 2006, Rutledge et al. 2010a
EF508156	Coyote	South Carolina	Contemporary	Lance et al. 2007
EF508170	Coyote	South Carolina	Contemporary	Lance et al. 2007
EF508172	Coyote	South Carolina	Contemporary	Lance et al. 2007
FJ213912	Gray wolf	Great Lakes region, Alaska	Contemporary	Fain et al. 2010
FJ213913	Gray wolf	Great Lakes region, Alaska	Contemporary	Fain et al. 2010
FJ213914/AY267718	Great Lakes wolf/coyote	Great Lakes region, Alaska	Contemporary	Wilson et al. 2000, 2003, Leonard and Wayne 2008, Fain et al. 2010
FJ213915/AY267730	Great Lakes wolf/coyote	Great Lakes region, Alaska	Contemporary	Wilson et al. 2000, 2003, Leonard and Wayne 2008, Fain et al. 2010
FJ213916/AY267720	Great Lakes wolf/coyote	Great Lakes region, Alaska	Contemporary	Wilson et al. 2000, 2003, Leonard and Wayne 2008, Fain et al. 2010
FJ687609	Gray wolf	Ontario, Canada, Great Lakes region	Contemporary	Wilson et al. 2000, Rutledge et al. 2010c, Wheeldon et al. 2010
FM209367	Coyote	SE & central US	Contemporary	Hailer and Leonard 2008, Koblmüller et al. 2012
FM209369	Coyote	Texas, Nebraska	Contemporary	Hailer and Leonard 2008
FM209371	Coyote	Texas	Contemporary	Hailer and Leonard 2008
FM209373	Coyote	Texas	Contemporary	Hailer and Leonard 2008
FM209374	Coyote	Texas	Contemporary	Hailer and Leonard 2008
FM209376	Coyote	Texas	Contemporary	Hailer and Leonard 2008
FM209379	Coyote	Texas	Contemporary	Hailer and Leonard 2008
FM209382	Coyote	Texas	Contemporary	Hailer and Leonard 2008
FM209384	Coyote	Texas	Contemporary	Hailer and Leonard 2008
FM209386	Coyote	Texas	Contemporary	Hailer and Leonard 2008
FM209389	Coyote	Texas	Contemporary	Hailer and Leonard 2008
FM209391	Coyote	Eastern US	Contemporary	Hailer and Leonard 2008, Koblmüller et al. 2012
FM209392	Coyote	Eastern US	Contemporary	Hailer and Leonard 2008, Koblmüller et al. 2012
FM209394	Coyote	Nebraska	Contemporary	Hailer and Leonard 2008
FM209395	Coyote	Nebraska	Contemporary	Hailer and Leonard 2008
FM209397	Coyote	Nebraska	Contemporary	Hailer and Leonard 2008
FM209398	Coyote	Nebraska	Contemporary	Hailer and Leonard 2008
FM209408	Coyote	Nebraska	Contemporary	Hailer and Leonard 2008
FM209411	Coyote	Western & southern US	Contemporary	Hailer and Leonard 2008, Koblmüller et al. 2012
FM209413	Coyote	Nebraska	Contemporary	Hailer and Leonard 2008
FM209418	Coyote	Nebraska	Contemporary	Hailer and Leonard 2008
FM209422	Coyote	Nebraska	Contemporary	Hailer and Leonard 2008
GL canid_7758	Coyote	Galveston, Texas	Contemporary	Current study
GL canid_8878	Coyote	Galveston, Texas	Contemporary	Current study
GQ849346	Great Lakes wolf	Midwestern US	Historic	Leonard and Wayne 2008
GQ849360	Great Lakes wolf	Quebec	Contemporary	Leonard and Wayne 2008
GQ849365	Great Lakes wolf	Quebec	Contemporary	Leonard and Wayne 2008
GQ849371	Coyote	Nebraska	Contemporary	Koblmüller et al. 2009
GQ863718	Coyote	Northeastern US	Contemporary	Kays et al. 2009
GU647050/AF005312	Gray wolf	Great Lakes region, Alaska	Contemporary	Vila et al. 1997, Fain et al. 2010
GU903017	Red wolf	North Carolina	Contemporary	Bozarth et al. 2011
HM755708	Eastern wolf	Canada	Contemporary	Rutledge et al. 2010b
HM755709	Eastern wolf	Canada	Contemporary	Rutledge et al. 2010b
JN982578	Coyote	Southeastern US	Contemporary	Koblmüller et al. 2012
JN982586	Coyote	Southeastern US	Contemporary	Koblmüller et al. 2012
KM061486	Domestic dog	Caribbean	Contemporary	Duleba et al. 2014
KM061498	Domestic dog	Latin America	Contemporary	Duleba et al. 2014
KM061549	Domestic dog	Caucasus	Contemporary	Duleba et al. 2014
KM061583	Domestic dog	Ukraine	Contemporary	Duleba et al. 2014
KU556390	Ancient red wolf or coyote	Pennsylvania	Ancient	Brzeski et al. 2016
KU556391	Ancient red wolf or coyote	Alabama	Ancient	Brzeski et al. 2016
KU556392	Ancient red wolf or coyote	Pennsylvania	Ancient	Brzeski et al. 2016
